# Supplementary material for: Evaluation of Factors Affecting Fluoride Release from Dental Sealants: A Systematic Review
Source: Materials (Basel). 2025 Nov 27;18(23):5350. doi: 10.3390/ma18235350 (PMC12693251; doi:10.3390/ma18235350)
Supplement: Supplementary file 1 [file materials-18-05350-s001.zip]

Archive with 1 entries (1 files):
- materials-3973772-supplementary.pdf
